# Supplementary material for: Transitions from Aerobic to Anaerobic Metabolism and Oxygen Debt during Elective Major and Emergency Non-Cardiac Surgery
Source: Biomedicines. 2024 Aug 5;12(8):1754. doi: 10.3390/biomedicines12081754 (PMC11351305; doi:10.3390/biomedicines12081754)
Supplement: Supplementary file 1 [file biomedicines-12-01754-s001.zip]

Archive with 1 entries (1 files):
- biomedicines-3042129-supplementary.tif
